# Supplementary material for: A counseling program on nuisance bleeding improves quality of life in patients on dual antiplatelet therapy: A randomized controlled trial
Source: PLoS One. 2017 Aug 23;12(8):e0182124. doi: 10.1371/journal.pone.0182124 (PMC5568410; doi:10.1371/journal.pone.0182124)
Supplement: S10 File — (XLSX) [file pone.0182124.s010.xlsx]

## Sheet: Foglio1
Age	EQ-5D VAS 1 month	Group (1=study; 0=control)	Sex (M=1; F=0)
65	81	1	0
92	81	1	1
70	81	1	1
63	88	1	1
82	88	1	1
70	74	1	1
53	81	1	1
59	74	1	1
47	73	1	1
73	64	1	1
49	88	1	1
83	81	1	1
79	81	1	1
68	88	1	1
51	88	1	1
59	81	1	1
52	76	1	1
61	77	1	1
71	100	1	1
45	64	1	0
56	74	1	1
67	88	1	1
72	88	1	1
61	86	1	1
79	87	1	1
67	59	1	1
69	100	1	1
89	74	1	0
56	69	1	1
48	81	1	1
42	83	1	0
58	88	1	1
79	93	1	1
48	81	1	1
60	74	1	1
76	81	1	1
44	81	1	1
45	88	1	1
72	88	1	1
77	74	1	0
70	81	1	1
61	88	1	0
73	88	1	1
55	81	1	0
84	100	1	1
83	64	1	1
81	81	1	0
75	81	1	1
83	100	1	1
91	74	1	1
70	81	1	1
83	81	1	1
81	74	1	1
76	81	1	1
68	74	1	1
73	74	1	1
88	81	1	0
79	81	1	1
66	93	1	1
88	81	1	1
47	88	1	1
69	100	1	1
73	81	1	0
58	100	1	1
63	83	1	1
64	88	1	0
63	64	1	0
79	64	1	0
93	81	1	0
57	81	1	1
68	74	1	1
85	74	1	1
66	75	1	1
58	64	1	0
77	76	1	1
63	81	1	1
78	54	1	0
49	81	1	0
62	81	1	1
61	82	1	1
73	81	1	1
64	88	1	1
44	93	1	1
62	83	1	1
71	93	1	1
80	73	1	0
50	88	1	1
75	74	1	1
66	81	1	1
64	93	1	1
67	74	1	1
83	69	1	1
47	74	1	1
63	100	1	1
74	64	1	1
66	74	1	1
73	81	1	0
72	88	1	1
81	88	1	1
70	54	1	1
60	69	1	1
61	100	1	1
63	76	1	1
81	100	1	1
59	81	1	0
60	81	1	1
71	54	1	1
71	88	1	0
63	81	1	1
84	71	1	0
71	100	1	1
75	81	1	1
77	81	1	0
63	81	1	1
69	88	1	1
65	100	1	1
47	81	1	1
76	74	1	1
85	44	1	1
44	81	1	1
75	74	1	0
62	88	1	1
64	64	1	1
63	88	1	1
72	64	1	1
81	74	1	1
48	81	1	1
69	81	1	1
86	81	1	1
55	88	1	1
83	74	1	1
41	100	1	1
62	100	1	1
72	81	1	1
81	100	1	1
56	100	1	1
84	64	1	1
80	64	1	1
73	76	1	1
64	74	1	1
85	54	1	1
84	100	1	0
48	76	1	1
73	74	1	1
63	100	1	1
68	88	1	1
65	100	1	1
50	83	1	1
78	81	1	0
72	64	1	1
78	54	1	1
73	81	1	0
55	54	1	1
90	88	1	1
53	74	1	1
69	81	1	1
79	74	1	1
90	81	1	1
53	100	1	1
60	88	1	1
60	81	1	1
69	89	0	1
64	89	1	0
55	35	1	1
77	89	1	0
51	89	1	1
54	75	1	0
71	94	1	1
82	75	1	0
83	75	1	1
64	65	1	1
54	77	1	1
54	84	1	1
92	82	1	1
67	65	1	1
67	89	1	1
83	94	1	0
83	89	1	1
69	82	1	1
83	82	1	1
71	89	1	1
74	82	1	1
72	89	1	0
51	89	1	0
76	77	1	1
90	82	1	1
63	75	1	1
65	100	1	1
64	94	1	1
84	40	1	1
68	75	1	1
81	75	1	1
76	65	1	1
77	75	1	1
64	77	1	1
74	89	1	0
91	45	1	0
48	40	1	1
73	15	1	1
83	14	1	1
65	13	1	0
74	60	0	1
75	80	0	1
50	60	0	1
49	80	0	1
79	70	0	1
70	80	0	1
67	40	0	0
80	75	0	1
57	45	0	1
50	40	0	1
76	70	0	1
81	77	0	0
77	70	0	1
77	60	0	1
62	70	0	1
55	90	0	0
63	90	0	0
48	80	0	1
56	94	0	0
53	94	0	1
85	98	0	1
80	98	0	1
63	98	0	1
69	74	0	0
65	39	0	1
84	69	0	1
74	59	0	1
68	89	0	1
72	34	0	1
45	59	0	1
79	84	0	0
71	39	0	1
75	12	1	1
75	79	0	1
56	79	0	1
81	74	0	1
75	69	0	1
52	81	0	1
76	89	0	1
69	89	0	1
76	89	0	1
61	79	0	1
84	79	0	0
45	69	0	1
64	49	0	0
64	69	0	1
67	79	0	1
68	30	0	1
70	84	0	0
76	89	0	1
81	64	0	1
67	89	0	1
78	83	0	1
61	49	0	1
46	69	0	0
61	69	0	1
60	64	0	1
61	62	1	1
72	79	0	1
84	59	0	1
68	89	0	0
88	79	0	1
77	69	0	1
80	49	0	0
66	59	0	1
67	35	0	1
64	69	0	1
54	79	1	1
74	89	0	0
53	69	0	0
51	64	0	0
88	89	0	1
81	89	0	1
52	39	0	1
64	62	1	1
82	84	0	1
71	79	0	1
66	79	1	1
61	44	0	1
65	72	1	1
64	79	1	1
63	79	0	1
77	79	0	1
73	64	0	1
54	64	0	1
63	59	0	1
45	42	1	1
78	74	1	0
66	47	1	1
65	79	0	0
77	89	0	0
67	64	0	1
92	89	0	1
56	42	1	1
75	39	0	1
68	72	1	1
69	79	0	1
63	59	0	1
84	76	1	1
85	69	0	1
73	80	0	1
67	80	0	1
48	72	1	1
62	79	0	1
86	79	0	1
58	59	0	1
60	59	0	1
84	49	0	0
54	89	0	1
73	79	0	1
57	89	0	0
75	89	0	0
69	69	0	1
57	89	0	1
60	79	0	1
82	69	0	1
82	89	0	1
75	62	1	0
84	49	0	0
78	79	0	1
79	49	0	1
87	69	0	1
68	59	0	1
46	89	0	1
88	89	0	1
74	79	0	1
79	79	0	0
68	79	0	1
71	69	0	1
54	72	1	1
68	59	0	1
67	64	0	1
48	79	0	1
83	79	0	1
71	79	0	1
74	84	0	1
68	86	1	1
59	79	0	1
58	89	0	1
86	59	0	1
83	71	0	1
76	79	0	1
71	89	0	1
79	79	0	0
83	79	0	1
88	79	0	0
50	79	0	1
87	74	0	0
59	69	0	1
79	89	0	1
72	69	0	0
92	69	0	1
55	79	0	1
73	59	0	0
56	86	1	1
58	79	1	1
51	79	0	1
80	54	0	1
73	69	0	1
90	49	0	1
80	64	0	1
61	59	0	1
67	89	0	1
62	79	0	1
84	89	0	1
77	79	0	1
81	59	0	1
80	69	0	1
68	79	0	1
63	69	0	1
72	74	0	0
89	79	0	1
85	49	0	1
75	89	0	1
71	79	0	1
68	59	0	1
81	79	0	0
72	84	0	1
59	49	0	1
84	79	0	1
79	79	0	1
61	94	0	1
77	69	0	0
79	74	0	0
54	72	0	0
86	90	1	1
62	72	0	0
83	90	1	1
58	68	0	1
78	68	0	0
77	58	0	1
78	63	0	1
65	72	0	1
57	72	0	1
42	72	0	1
60	83	0	1
43	88	0	1
66	72	0	1
82	94	1	1
73	88	0	1
75	58	0	1
70	70	0	1
42	72	0	1
71	88	0	1
80	72	0	1
76	94	1	1
86	72	0	1
66	72	0	1
70	72	0	1
75	73	0	1
53	68	0	1
55	88	0	1
80	68	0	1
88	68	0	1
68	72	0	1
83	58	0	1
58	88	0	1
81	72	0	1
55	72	0	1
63	53	0	1
80	68	0	1
55	48	0	0
87	63	0	0
57	58	0	0
54	88	0	1
71	72	0	1
62	94	1	1
76	88	0	0
61	72	0	1
93	58	0	0
78	68	0	1
67	72	0	1
81	68	0	0
61	73	0	1
58	78	0	1
84	48	0	1
85	88	0	1
80	78	0	0
79	58	0	0
64	78	0	1
72	83	0	0
53	48	0	0
79	78	0	1
63	78	0	1
59	93	0	1
61	68	0	1
64	73	0	1
